# Supplementary material for: Comparison of Fecal Collection Methods on Variation in Gut Metagenomics and Untargeted Metabolomics
Source: mSphere. 2021 Sep 15;6(5):e00636-21. doi: 10.1128/mSphere.00636-21 (PMC8550109; doi:10.1128/mSphere.00636-21)
Supplement: DATA SET S1 [file msphere.00636-21-sd001.xls]

## Sheet: Tab 1
			day 0 vs day 4					day 0 vs GS					day 4 vs GS
			95% ethanol	RNAlater	Microlution	OMNIgene GUT	FOBT cards	95% ethanol	RNAlater	Microlution	OMNIgene GUT	FOBT cards	95% ethanol	RNAlater	Microlution	OMNIgene GUT	FOBT cards
	top 4 abundantphyla	Bacteroidetes	0.00466201	0.0104118	0.53582	0.234499	0.278632	0.95913	0.234499	0.328205	0.234499	0.798446	0.0018648	0.000621601	0.955089	0.798446	0.328205
		Firmicutes	0.0498835	0.0649573	0.694328	0.160528	0.382284	0.720901	0.278632	0.234499	0.278632	0.573737	0.0281274	0.0029526	0.955089	0.720901	0.441803
		Proteobacteria	0.0104118	0.720901	0.396892	0.798446	0.505361	0.798446	0.95913	0.878477	0.720901	1	0.00466201	0.878477	0.694328	0.441803	0.382284
		Actinobacteria	0.00466201	0.0281274	0.151981	0.234499	0.160528	0.645377	0.95913	0.382284	0.0281274	0.645377	0.0104118	0.0018648	0.396892	0.160528	0.278632
microbial diversity metrics	species level	richness_species	0.318069	0.645377	0.685177	0.833514	0.712787	1	0.916298	0.958091	0.752538	0.958091	0.188937	0.400468	0.643132	1	0.598972
		shannon_species	0.278632	0.160528	0.955089	0.878477	0.441803	0.645377	0.505361	1	0.878477	0.878477	0.234499	0.0829837	0.866511	0.878477	0.234499
		simpson_species	0.441803	0.160528	0.955089	0.798446	0.720901	0.720901	0.328205	1	0.95913	0.878477	0.328205	0.130381	0.694328	0.798446	0.505361
		BC Axis1 for species	0.798446	0.878477	0.463403	0.645377	0.95913	1	0.95913	0.878477	1	1	0.798446	1	0.612587	0.720901	1
		jaccard Axis1 for species	0.798446	0.95913	0.53582	0.798446	0.95913	0.95913	0.878477	0.878477	0.878477	1	0.798446	1	0.778866	0.645377	1
	genes level	richness_genes	0.0829837	0.95913	0.612587	0.720901	0.833514	0.573737	0.505361	0.878477	0.645377	0.441803	0.0379176	0.505361	0.612587	0.720901	0.528309
		shannon_genes	0.0206682	0.104895	0.866511	0.573737	0.382284	1	0.573737	0.798446	0.95913	0.798446	0.0281274	0.0281274	1	0.798446	0.194872
		simpson_genes	0.278632	0.0379176	0.463403	0.878477	0.234499	0.878477	0.441803	0.328205	0.798446	0.878477	0.194872	0.0018648	0.694328	0.382284	0.0829837
		BC Axis1 for genes	0.0649573	0.645377	0.463403	0.382284	0.95913	0.95913	0.573737	0.878477	0.573737	0.798446	0.0649573	0.278632	0.694328	0.798446	0.95913
		jaccard Axis1 for genes	0.0649573	0.798446	0.463403	0.382284	0.95913	0.95913	0.573737	0.798446	0.573737	0.645377	0.0649573	0.505361	0.778866	0.878477	1
	pathways level	richness_pathways	0.206909	0.599242	0.694328	0.712585	0.752538	0.562949	0.5277	0.798446	0.833514	0.798446	0.0737779	0.382284	0.562485	0.792747	0.573737
		shannon_pathways	0.0206682	0.382284	0.280963	1	0.720901	0.95913	1	1	0.878477	1	0.00699301	0.278632	0.231857	0.878477	0.441803
		simpson_pathways	0.0206682	0.382284	0.53582	0.878477	0.720901	0.720901	0.95913	0.95913	0.798446	0.95913	0.00699301	0.278632	0.53582	0.798446	0.720901
		BC Axis1 for pathways	0.0379176	0.505361	0.53582	1	0.720901	0.798446	1	0.95913	0.798446	0.95913	0.00466201	0.328205	0.463403	0.798446	0.505361
		jaccard Axis1 for pathways	0.0498835	0.505361	0.53582	1	0.720901	0.798446	1	0.95913	0.798446	0.95913	0.00699301	0.382284	0.396892	0.878477	0.573737
	top 20 abundant pathways	DTDPRHAMSYN-PWY: dTDP-L-rhamnose biosynthesis I	0.234499	0.0829837	0.955089	0.798446	0.382284	0.720901	0.720901	0.573737	0.505361	1	0.130381	0.0206682	0.866511	0.645377	0.645377
		ILEUSYN-PWY: L-isoleucine biosynthesis I (from threonine)	0.194872	0.573737	0.280963	0.878477	0.95913	0.878477	1	0.95913	0.645377	0.878477	0.194872	0.645377	0.396892	0.645377	0.798446
		PEPTIDOGLYCANSYN-PWY: peptidoglycan biosynthesis I (meso-diaminopimelate containing)	0.0498835	0.573737	0.866511	1	0.95913	0.645377	0.798446	0.798446	0.878477	0.720901	0.014763	0.382284	0.53582	1	0.720901
		PWY-1042: glycolysis IV (plant cytosol)	0.0649573	0.95913	0.778866	1	0.720901	0.798446	0.720901	0.441803	0.505361	0.878477	0.0649573	0.505361	0.335664	0.441803	1
		PWY-2942: L-lysine biosynthesis III	0.0104118	0.160528	0.778866	0.878477	0.328205	0.878477	0.798446	0.720901	0.720901	0.878477	0.0018648	0.0281274	0.612587	1	0.382284
		PWY-5097: L-lysine biosynthesis VI	0.0379176	0.382284	0.955089	0.720901	0.573737	0.95913	0.720901	0.720901	0.798446	1	0.0104118	0.130381	0.694328	0.95913	0.573737
		PWY-5686: UMP biosynthesis	0.0498835	0.645377	0.612587	0.878477	0.95913	0.798446	0.878477	0.798446	0.95913	0.798446	0.0206682	0.798446	0.612587	1	0.573737
		PWY-5695: urate biosynthesis/inosine 5'-phosphate degradation	0.0010878	0.0498835	0.866511	0.798446	0.441803	1	0.95913	0.878477	0.645377	0.95913	0.0010878	0.0649573	0.53582	0.878477	0.645377
		PWY-6122: 5-aminoimidazole ribonucleotide biosynthesis II	0.00699301	0.441803	0.778866	0.798446	0.798446	0.798446	0.95913	0.798446	0.645377	0.878477	0.00466201	0.328205	0.396892	1	0.645377
		PWY-6277: superpathway of 5-aminoimidazole ribonucleotide biosynthesis	0.00699301	0.441803	0.778866	0.798446	0.798446	0.798446	0.95913	0.798446	0.645377	0.878477	0.00466201	0.328205	0.396892	1	0.645377
		PWY-6385: peptidoglycan biosynthesis III (mycobacteria)	0.0281274	0.505361	0.778866	0.95913	1	0.645377	0.878477	0.878477	0.878477	0.798446	0.014763	0.278632	0.53582	0.95913	0.645377
		PWY-6386: UDP-N-acetylmuramoyl-pentapeptide biosynthesis II (lysine-containing)	0.0498835	0.645377	0.778866	0.798446	1	0.645377	0.878477	0.95913	0.878477	0.720901	0.0206682	0.505361	0.463403	1	0.720901
		PWY-6387: UDP-N-acetylmuramoyl-pentapeptide biosynthesis I (meso-diaminopimelate containing)	0.0498835	0.573737	0.778866	1	1	0.645377	0.798446	0.878477	0.95913	0.720901	0.0281274	0.382284	0.53582	0.95913	0.720901
		PWY-6609: adenine and adenosine salvage III	0.0379176	0.798446	0.612587	1	0.95913	0.798446	0.95913	0.878477	0.95913	0.798446	0.0206682	0.798446	0.53582	1	0.798446
		PWY-6700: queuosine biosynthesis	0.014763	0.720901	0.866511	0.573737	0.798446	0.720901	0.441803	0.645377	1	0.798446	0.0104118	0.0649573	0.866511	0.505361	0.278632
		PWY-7111: pyruvate fermentation to isobutanol (engineered)	0.234499	0.573737	0.280963	0.878477	0.95913	0.878477	1	0.95913	0.645377	0.878477	0.194872	0.645377	0.396892	0.645377	0.798446
		PWY-7219: adenosine ribonucleotides de novo biosynthesis	0.104895	0.878477	0.335664	0.95913	0.878477	0.720901	0.95913	0.878477	0.878477	0.645377	0.0281274	0.878477	0.53582	0.798446	0.573737
		PWY-7221: guanosine ribonucleotides de novo biosynthesis	0.0018648	0.382284	0.866511	1	0.720901	0.798446	0.95913	0.95913	0.878477	0.645377	0.0010878	0.328205	0.53582	0.95913	0.441803
		TRNA-CHARGING-PWY: tRNA charging	0.104895	0.878477	0.463403	0.720901	1	0.878477	0.95913	0.798446	0.798446	0.95913	0.0649573	0.878477	0.396892	0.798446	0.878477
		VALSYN-PWY: L-valine biosynthesis	0.194872	0.573737	0.280963	0.878477	0.95913	0.878477	1	0.95913	0.645377	0.878477	0.194872	0.645377	0.396892	0.645377	0.798446
	top 20 abundant resistance genes	ARO_3000191_tetQ|Bacteroides fragilis	0.014763	0.234499	0.694328	0.95913	0.328205	0.573737	0.878477	0.720901	0.878477	0.798446	0.0206682	0.104895	0.955089	0.95913	0.573737
		ARO_3000498_ErmF|Bacteroides fragilis	0.0281274	0.194872	0.280963	0.234499	1	0.798446	0.505361	0.645377	0.95913	0.382284	0.014763	0.0649573	0.151981	0.160528	0.645377
		ARO_3004659_Mef(En2)|Bacteroides fragilis	0.104895	0.878477	0.396892	0.573737	0.720901	0.95913	0.720901	0.95913	0.878477	0.645377	0.104895	0.382284	0.335664	0.573737	0.878477
		ARO_3000375_ErmB|Enterococcus faecium Partial	0.130381	0.0498835	0.955089	1	0.505361	0.798446	0.505361	0.278632	1	0.382284	0.0829837	0.0498835	0.463403	0.194872	0.234499
		ARO_3000190_tetO|Campylobacter jejuni	0.878477	0.0649573	0.866511	0.95913	0.382284	0.720901	0.382284	0.278632	0.505361	0.441803	0.95913	0.014763	0.335664	0.278632	0.95913
		ARO_3000567_tet(40)|uncultured bacterium	0.573737	0.130381	0.463403	0.645377	0.645377	0.878477	0.328205	0.720901	0.645377	1	0.441803	0.0379176	0.778866	0.720901	0.798446
		ARO_3002837_lnuC|Streptococcus agalactiae	0.441803	0.505361	0.955089	0.720901	0.878477	0.573737	0.878477	0.645377	0.505361	0.720901	0.573737	0.95913	1	0.95913	0.720901
		ARO_3004683_aadS|Transposon Tn4551	0.370618	0.340987	0.859684	0.573737	0.873903	0.874459	0.957998	0.488371	0.712989	0.957811	0.791391	0.63144	0.770335	0.874459	0.957811
		ARO_3000522_ErmG|Bacteroides thetaiotaomicron	0.712382	0.207244	0.953816	0.430558	0.95913	0.458928	0.247648	0.370618	0.635507	0.916298	0.720901	1	0.866511	0.798446	1
		ARO_3000412_sul2|Vibrio cholerae	0.441803	1	0.955089	1	0.720901	0.878477	1	0.798446	1	1	0.328205	0.95913	0.866511	0.798446	0.798446
		ARO_3002999_CblA-1|mixed culture bacterium AX_gF3SD01_15	0.234499	1	0.778866	0.645377	0.720901	0.878477	0.95913	0.441803	0.95913	0.878477	0.278632	0.573737	0.612587	0.573737	0.573737
		ARO_3002597_AAC(6_)-Ie-APH(2__)-Ia|Staphylococcus aureus	0.160528	0.645377	0.955089	0.720901	0.95913	0.95913	0.573737	0.278632	0.95913	0.878477	0.382284	0.278632	0.280963	0.720901	0.798446
		ARO_3000196_tet32|Escherichia coli	0.573737	0.160528	0.955089	1	0.798446	0.878477	0.878477	0.95913	0.95913	0.95913	0.382284	0.130381	0.866511	0.95913	0.573737
		ARO_3002867_dfrF|Enterococcus faecalis	0.194872	0.328205	0.866511	0.95913	0.878477	0.234499	0.798446	0.234499	0.160528	0.382284	0.878477	0.104895	0.53582	0.104895	0.382284
		ARO_3000518_CRP|Escherichia coli str. K-12 substr. W3110	0.0498835	0.720901	0.53582	0.798446	1	0.441803	0.441803	0.573737	0.878477	0.95913	0.0498835	0.382284	0.280963	0.878477	0.878477
		ARO_3000516_emrR|Escherichia coli str. K-12 substr. MG1655	0.0379176	1	0.381133	0.833514	0.95913	0.878477	0.712989	0.792747	0.645377	0.878477	0.0649573	0.720901	0.524079	0.645377	0.720901
		ARO_3002660_APH(6)-Id|Pseudomonas aeruginosa	0.278632	0.371677	0.164537	0.441803	0.382284	0.226805	0.491634	0.562372	0.187959	0.562372	0.051857	0.155949	0.181665	0.563237	0.103308
		ARO_3000237_tolC|Escherichia coli	0.160528	0.878477	0.599245	0.95913	0.916298	0.645377	0.916298	0.874459	0.878477	0.833514	0.104895	0.878477	0.522962	0.833514	0.599242
		ARO_3000263_marA|Escherichia coli str. K-12 substr. W3110	0.207244	0.635507	0.771543	0.957998	0.833514	0.293266	0.674198	0.562372	0.293266	0.528309	0.0926517	0.874459	0.907786	0.155034	0.400468
		ARO_3003550_mdtP|Escherichia coli str. K-12 substr. W3110	0.798446	0.798446	0.684375	1	1	0.400468	1	0.874459	0.674198	0.674198	0.234499	0.798446	0.728221	0.833514	0.46192

## Sheet: Tab 2
	Measurement indices	P value	FDR-adjust P-value
Top 4 phyla	Bacteroidetes	0.359803	0.99993
	Firmicutes	0.213813	0.99993
	Proteobacteria	0.971022	0.99993
	Actinobacteria	0.181701	0.99993
Species metrics	Shannon index	0.898122	0.99993
	Simpson index	0.893207	0.99993
	Species richness	0.995041	0.99993
	BC PC1 for species	0.999907	0.99993
	Jaccard distance PC1	0.99993	0.99993
Genes metrics	Shannon index	0.93631	0.99993
	Simpson index	0.873561	0.99993
	Genes richness	0.978953	0.99993
	BC PC1 for species	0.915201	0.99993
	Jaccard distance PC1	0.879001	0.99993
Pathways metrics	Shannon index	0.998034	0.99993
	Simpson index	0.993942	0.99993
	Pathways richness	0.996723	0.99993
	BC PC1 for species	0.999835	0.99993
	Jaccard distance PC1	0.999894	0.99993

## Sheet: Tab 3
phyla/resistance genes/pathways	Median (IQR)		P value(two-sided Wilcoxon rank-sum test)
	GS	95% ethanol(day 4)
Bacteroidetes	80.06(74.35,81.89)	22.37(12.11,52.51)	0.002**
Firmicutes	16.09(15.04,19.57)	31.40(21.30,54.28)	0.03*
Proteobacteria	1.92(0.96,3.35)	8.40(5.04,31.46)	0.0047**
Actinobacteria	1.15(0.73,1.78)	12.79(5.26,14.83)	0.01*
ARO_3000191_tetQ|Bacteroides fragilis	187.30(148.77, 247.73)	45.27(29.21 , 120.39)	0.02*
ARO_3000498_ErmF|Bacteroides fragilis	55.83(44.20 , 73.25)	17.71(9.71 , 36.92)	0.01*
ARO_3004659_Mef(En2)|Bacteroides fragilis	39.93(27.92 , 56.85)	7.16(4.01 , 18.56)	0.105
ARO_3000375_ErmB|Enterococcus faecium Partial	10.87(10.42 , 12.95)	17.99(13.71 , 26.92)	0.083
ARO_3000190_tetO|Campylobacter jejuni	15.58(11.13 , 19.46)	14.29(11.17 , 24.64)	0.959
ARO_3000567_tet(40)|uncultured bacterium	10.47(6.52, 19.70)	12.13(9.38 , 36.93)	0.442
ARO_3002837_lnuC|Streptococcus agalactiae	7.75(0.50 , 14.54)	10.56(0.76 , 40.39)	0.574
ARO_3004683_aadS|Transposon Tn4551	0.16(0.02 , 12.29)	0.11(0.01 , 3.21)	0.791
ARO_3000522_ErmG|Bacteroides thetaiotaomicron	0.61(0.13 , 0.77)	0.21(0.07 , 0.77)	0.721
ARO_3000412_sul2|Vibrio cholerae	2.95(1.34 , 7.72)	1.59(0.87, 3.46)	0.328
ARO_3002999_CblA-1|mixed culture bacterium AX_gF3SD01_15	4.98(2.42 , 6.77)	0.68(0.40 , 3.86)	0.279
ARO_3002597_AAC(6_)-Ie-APH(2__)-Ia|Staphylococcus aureus	4.79(3.03 , 6.38)	8.17(5.54 , 13.15)	0.382
ARO_3000196_tet32|Escherichia coli	3.72(1.85 , 6.65)	4.51(3.44 , 11.81)	0.382
ARO_3002867_dfrF|Enterococcus faecalis	5.43(2.91 , 7.32)	4.31(3.66 , 6.065)	0.878
ARO_3000518_CRP|Escherichia coli str. K-12 substr. W3110	2.95(1.77 , 3.60)	13.37(3.63 , 22.58)	0.049*
ARO_3000516_emrR|Escherichia coli str. K-12 substr. MG1655	1.10(0.60 , 2.79)	8.09(3.02 , 14.47)	0.065
ARO_3002660_APH(6)-Id|Pseudomonas aeruginosa	0.61(0.08 , 1.40)	2.68(1.14 , 4.82)	0.052
ARO_3000237_tolC|Escherichia coli	0.651(0.34 , 2.65)	3.34(2.25 , 6.73)	0.105
ARO_3000263_marA|Escherichia coli str. K-12 substr. W3110	0.72(0.41 , 0.91)	4.12(1.50 , 11.24)	0.093
ARO_3003550_mdtP|Escherichia coli str. K-12 substr. W3110	0.27(0.08 , 2.30)	2.23(0.48 , 3.13)	0.234
DTDPRHAMSYN-PWY: dTDP-L-rhamnose biosynthesis I	1.65(1.48,1.70)	1.18(0.72,1.64)	0.13
ILEUSYN-PWY: L-isoleucine biosynthesis I (from threonine)	1.22(1.08,1.34)	1.06(0.98,1.11)	0.19
PEPTIDOGLYCANSYN-PWY: peptidoglycan biosynthesis I (meso-diaminopimelate containing)	1.23(0.95,1.33)	0.83(0.72,1.02)	0.014*
PWY-1042: glycolysis IV (plant cytosol)	1.32(1.13,1.44)	1.05(0.93,1.21)	0.06
PWY-2942: L-lysine biosynthesis III	1.03(0.93,1.18)	0.76(0.68,0.88)	0.002**
PWY-5097: L-lysine biosynthesis VI	1.04(0.90,1.21)	0.76(0.70,0.91)	0.01*
PWY-5686: UMP biosynthesis	1.30(1.05,1.39)	0.92(0.74,1.00)	0.02*
PWY-5695: urate biosynthesis/inosine 5'-phosphate degradation	1.09(1.01,1.25)	0.77(0.64,0.80)	0.001*
PWY-6122: 5-aminoimidazole ribonucleotide biosynthesis II	1.07(0.90,1.16)	0.76(0.73,0.89)	0.0046**
PWY-6277: superpathway of 5-aminoimidazole ribonucleotide biosynthesis	1.07(0.90,1.16)	0.76(0.72,0.89)	0.0046**
PWY-6385: peptidoglycan biosynthesis III (mycobacteria)	1.25(0.98,1.31)	0.85(0.73,0.98)	0.014*
PWY-6386: UDP-N-acetylmuramoyl-pentapeptide biosynthesis II (lysine-containing)	1.24(0.97,1.31)	0.85(0.70,1.05)	0.02*
PWY-6387: UDP-N-acetylmuramoyl-pentapeptide biosynthesis I (meso-diaminopimelate containing)	1.25(0.96,1.34)	0.86(0.72,1.05)	0.03*
PWY-6609: adenine and adenosine salvage III	1.22(0.99,1.31)	0.88(0.77,0.99)	0.02*
PWY-6700: queuosine biosynthesis	1.23(0.90,1.28)	0.77(0.66,0.92)	0.01*
PWY-7111: pyruvate fermentation to isobutanol (engineered)	1.22(1.08,1.34)	1.06(1.00,1.11)	0.19
PWY-7219: adenosine ribonucleotides de novo biosynthesis	1.31(1.01,1.37)	0.93(0.85,1.17)	0.03*
PWY-7221: guanosine ribonucleotides de novo biosynthesis	1.27(1.06,1.35)	0.85(0.76,0.89)	0.001**
TRNA-CHARGING-PWY: tRNA charging	1.14(0.93,1.25)	0.83(0.75,1.03)	0.065
VALSYN-PWY: L-valine biosynthesis	1.22(1.09,1.34)	1.06(0.98,1.11)	0.19

## Sheet: Tab 4
	Measurement indices	P-value	FDR-adjust P-value
Top 4 phyla	Bacteroidetes	0.000852	0.015503
	Firmicutes	0.004882	0.030918
	Proteobacteria	0.012972	0.061616
	Actinobacteria	0.001632	0.015503
Species metrics	Shannon index	0.127389	0.242038
	Simpson index	0.281817	0.393726
	Species richness	0.290114	0.393726
	BC PC1 for species	0.976465	0.985128
	Jaccard distance PC1	0.985128	0.985128
Genes metrics	Shannon index	0.050019	0.118795
	Simpson index	0.460125	0.514257
	Genes richness	0.203844	0.352094
	BC PC1 for species	0.259747	0.393726
	Jaccard distance PC1	0.388651	0.461523
Pathways metrics	Shannon index	0.315385	0.399487
	Simpson index	0.027329	0.103852
	Pathways richness	0.046901	0.118795
	BC PC1 for species	0.036662	0.116096
	Jaccard distance PC1	0.057073	0.120488

## Sheet: Tab 5
	Bacteroidetes	Firmicutes	Actinobacteria
Pairwise comparison	FDR-adjust P-value
Day4_FOBT_card_vs_Day4_95%_ethanol	0.021952	0.199205	0.109178
Day4_Microlution_vs_Day4_95%_ethanol	0.006832	0.080394	0.108808
Day4_Microlution_vs_Day4_FOBT_card	0.620852	0.682272	0.851174
Day4_OMNIgene_vs_Day4_95%_ethanol	0.006832	0.080394	0.001624
Day4_OMNIgene_vs_Day4_FOBT_card	0.620852	0.682272	0.158821
Day4_OMNIgene_vs_Day4_Microlution	0.930069	0.951739	0.188295
Day4_RNAlater_vs_Day4_95%_ethanol	0.66525	0.462564	0.599172
Day4_RNAlater_vs_Day4_FOBT_card	0.072785	0.036586	0.200662
Day4_RNAlater_vs_Day4_Microlution	0.188295	0.017689	0.013281
Day4_RNAlater_vs_Day4_OMNIgene	0.007959	0.017689	0.013281

## Sheet: Tab 6
Condition	Stability		Concordance		Reliability
	Median	IQR	Median	IQR	Median	IQR
95% ethanol
ICCs	0.71	0.38-0.88	0.71	0.42-0.86	0.65	0.30-0.83
SCCs	---	---	0.71	0.43-0.86	0.61	0.32-0.74
RNAlater
ICCs	0.66	0.47-0.78	0.51	0.26-0.71	0.3	0.05-0.53
SCCs	---	---	0.48	0.24-0.71	0.38	0.12-0.60
Microlution
ICCs	0.59	0.25-0.83	0.5	0.15-0.74	0.58	0.26-0.80
SCCs	---	---	0.5	0.17-0.74	0.57	0.25-0.79
OMNIgene GUT
ICCs	0.61	0.26-0.83	0.51	0.26-0.71	0.4	0.10-0.67
SCCs	---	---	0.52	0.21-0.74	0.43	0.12-0.69

## Sheet: Tab 7
Condition	Stability		Concordance		Reliability
	ICC
	Median	IQR	Median	IQR	Median	IQR
95% ethanol
≥ 80% detectability	0.71	0.38-0.88	0.71	0.42-0.86	0.65	0.30-0.83
100% detectability	0.71	0.38-0.87	0.73	0.42-0.86	0.66	0.32-0.83
RNAlater
≥ 80% detectability	0.66	0.47-0.78	0.51	0.26-0.71	0.3	0.05-0.53
100% detectability	0.66	0.47-0.77	0.51	0.25-0.71	0.26	0.03-0.50
Microlution
≥ 80% detectability	0.59	0.25-0.83	0.5	0.15-0.74	0.58	0.26-0.80
100% detectability	0.6	0.26-0.83	0.5	0.15-0.74	0.58	0.27-0.81
OMNIgene GUT
≥ 80% detectability	0.61	0.26-0.83	0.51	0.26-0.71	0.4	0.10-0.67
100% detectability	0.59	0.25-0.82	0.52	0.21-0.73	0.41	0.12-0.68

## Sheet: Tab 8
Metabolites		GS	95% ethanol	RNAlater	Microlution	OMNIgene GUT
	Abbreviations	Detectability
Butyric acid	BA	1	1	0.94	1	1
Acetic acid	AA	1	1	1	1	0.44
Propionic acid	PPA	1	1	1	1	0
Isovaleric acid	IVA	1	1	1	0.93	1
Caproic acid	CA	1	1	0.94	0.93	1
Taurocholic acid	TCA	1	1	1	1	1
Glycocholic acid	GCA	1	1	1	1	1
Deoxycholic acid glycine conjugate	DCAGC	1	1	0.44	1	0.06
Lithocholic acid glycine conjugate	LCAGC	1	1	0.94	1	1
Taurolithocholic acid	TLCA	1	1	1	1	1
Tauroursodeoxycholic acid	TDCA	1	1	1	1	1
Cholic acid glucuronide	CAG	1	1	1	1	1
Glycochenodeoxycholic acid 3-glucuronide	GDCA	1	1	0.94	1	1
